# Supplementary material for: Macrophages Promote Ovarian Cancer-Mesothelial Cell Adhesion by Upregulation of ITGA2 and VEGFC in Mesothelial Cells
Source: Cells. 2023 Jan 20;12(3):384. doi: 10.3390/cells12030384 (PMC9913165; doi:10.3390/cells12030384)
Supplement: Supplementary file 1 [file cells-12-00384-s001.zip]

Archive with 1 entries (1 files):
- cells-2160909-supplementary.pdf
